# Supplementary material for: A Reduced Starch Level in Plants at Early Stages of Infection by Viruses Can Be Considered a Broad-Range Indicator of Virus Presence
Source: Viruses. 2022 May 28;14(6):1176. doi: 10.3390/v14061176 (PMC9227243; doi:10.3390/v14061176)
Supplement: Supplementary file 1 [file viruses-14-01176-s001.zip]

Archive with 1 entries (1 files):
- viruses-1720472-supplementary.pdf
